# Supplementary material for: Genotoxicity and Toxicity Assessment of a Formulation Containing Silver Nanoparticles and Kaolin: An In Vivo Integrative Approach
Source: Nanomaterials (Basel). 2022 Dec 20;13(1):3. doi: 10.3390/nano13010003 (PMC9824684; doi:10.3390/nano13010003)
Supplement: Supplementary file 1 [file nanomaterials-13-00003-s001.zip]

Archive with 1 entries (1 files):
- nanomaterials-2051980-supplementary.pdf
